# Supplementary material for: Inflammation arising from obesity reduces taste bud abundance and inhibits renewal
Source: PLoS Biol. 2018 Mar 20;16(3):e2001959. doi: 10.1371/journal.pbio.2001959 (PMC5860696; doi:10.1371/journal.pbio.2001959)
Supplement: S1 Data — (XLSX) [file pbio.2001959.s003.xlsx]

## Sheet: Fig 1A
Days on Diet	Chow												HFD
0	21.8	29.1	21.9	26.5	25.8	24.1	26.5	26.3	27.3	25.9			27.2	22	22.9	28.8	22.6	25.5	25.4	26.7	23.3	22.6	26.6
10	22.6	29.5	22.5	26.1	24.8	23.7	27.5	27.1	28	26			29.6	23.4	24.2	35.2	25.7	27.1	26.6	27.5	24.3	26.1	29.1
21	24.1	28.8	24.7	27.1	25.9	24.2	27.3	27.2	27.8	25.7			34.4	25	26.3	37.4	28.3	30.1	28.8	30.3	25.4	28.1	30
33	25.4	30.4	26.2	27.9	26.4	25.9	26.6	27.1	28.3	26.1			37.7	27	29.9	40.7	31.3	32.8	32.5	33.9	28	31.6	32
44	26.5	31.6	27.6	28.5	26.3	26.2	26.6	27.3	28.7	26.5			38.8	29.4	32.7	42.9	34.3	34.6	33.6	37.5	29.2	34.2	34.1
51	26.7	33.2	28.5	29.1	27.1	26.2	27.6	27.3	29.4	28.5			40.7	30.4	33.8	44.9	35.8	36.8	36.8	36.4	30.3	34.3	31.7
70	28.5	35.8	30.6	29.8	27.9	26.4	28.7	27.5	31.2	30.6			44.9	32.6	37.5	48.6	39.3	37.5	33	43.2	34.8	43.1	40.7

## Sheet: Fig 1C
Chow	HFD
1.4	10.8
3.4	6.6
2.6	8
1.6	9.1
	8.5

## Sheet: Fig 1E
TNFa
Chow	HFD
0.048294	3.33572
0.246217	16.427
0.197237	5.92987
0.030991	12.1932
0.045374	0.506277
0.373195	40.7294
7.15028	14.4
10.9891	90.3843
6.44419	57.6001
14.9078	73.4149
3.72696	209.093
0.741234	67.0888
17.7285
2.20076
IL6
Chow	HFD
1.22264	2.42839
1.25701	1.69349
1.19748	1.23971
1.03527	0.392292
0.812252	0.400535
0.97942	0.450625
0.939523	0.189465
0.858565	0.217638
0.823591	0.203063
1.07177	0.366021
1.02811	0.406126
0.90125	0.423373
IL1B
Chow	HFD
1.29086	0.54274
0.557998	0.863539
0.964821	0.944965
1.63392	0.696567
1.29984	0.554144
0.677519	0.619138
IL10
Chow	HFD
	0.823765
	5.75695
2.46783	1.51587
0.255821	0.783034
1.51808	0.87852
0.709198	2.60477
0.751717
2.38427
4.96588	5.02149
0.179188	0.772772
3.17156	5.62735
0.207357	7.88143
CCL2
Chow	HFD
1.53694	0.488077
3.1033
	0.32688
2.03654	0.326244
2.21471	0.153683
2.3216
0.524182	0.973521
0.268713
0.13737
1.59707	0.54111
1.31785	0.61685
1.03049	0.429382
0.46792
1.01965
TNFR1
Chow	HFD
1.06208	0.913837
1.07467	1.01819
1.10641	0.961932
0.923964	0.904286
1.00202	0.974578
1.00202	0.975931
0.992381	0.810485
1.11417	1.37255
1.21838	0.999208
1.13132	0.646991
1.0267	0.635436
0.765785	0.639855
0.857908	0.856283
0.847269	0.783041
0.980027	0.832868
TNFR2
Chow	HFD
0.778708	6.96091
1.62581	4.41458
0.421661	4.86444
0.828845	9.33156
0.933793	4.77704
0.619071	6.51659
4.70186	2.15715
2.18591	2.55642
3.10637	2.29919
0.750684	3.38483
0.653055	0.779752
1.07124	1.90407
0.37976	0.972943
0.773868	2.78259
0.793421	0.330891
Ly-71
Chow	HFD
0.858292	0.226826
1	0.594462
0.789788	0.585466
0.509289	1.09467
2.18792	1.51519
2.25411	0.783768
1.13888	3.23891
0.723274	1
0.82109	1
1.49761	0.278446
1.32011	0.379315
1	1.14987
0.53795	0.262758
0.816511	0.18761
1	0.782309

## Sheet: Fig 2B
Chow	HFD
196	129
169	116
209	96
157	127
171	122
151	149
148	124
134	124
	147

## Sheet: Fig 2C
Chow	HFD
573.97	704.12
1675.6	1184.6
2487.4	2208.1
2156.9	2015.3
1766.9	2410.2
2209.4	2760.9
2199.3	2197.1
2363.8	2665.2
2068.7	2321.5
1721.9	1436.9
2174.1	1200
423.09	1147.5
1270.2	1340.7
2365.6	2653.2
2157.4	2094.7
2128.7	2166
2123.4	2991.6
2048.4	2635.2
2226.2	2102.2
1181	2666.9
1178.83	1760.3
1833.98	1395
1919.16	1934.13
2677.51	1427.21
2750.75	2608.25
2599.87	2700.45
2712.37	3109.43
2535.01	2539.86
2804.13	2091.19
2666.04	1872.36
2163.54	1236.18
1754.57

## Sheet: Fig 2D
Chow	HFD
50	64
50	96
51	86
46	102
56	126
41	84
20	97
23	85
14	102
32	43
8	38
41	37
23	38
35	34
58
55
60
17
20
34
29
20
20

## Sheet: Fig 2E
Chow	HFD
3	0
0	0
2	2
4	6
8	16
2	8
2	14
2	12
4	20
4	0
1	0
4	1
1	2
1	2
1
0
3
1

## Sheet: Fig 2H
Chow	HFD
3.83505	3.03012
4.41379	2.51553
4.16265	2.84507

## Sheet: Fig3A
Days on Diet	TNFaKO Chow												TNFaKO HFD
0	20.2	21.4	21.1	22.3	24.1	17.5	25.3	25.3					26.8	26.8	26.3	22.5	19.6	20.7	23.9	25.3	23.9	16.9	24.4	16
10	20.1	22.9	21.5	23	24.1	18.8	25.4	25.4					28.1	28	25.7	24.9	20.6	22.6	25.9	28.3	24.7	18.9	25.8	18.5
21	20.7	23.3	21.7	23.3	26.2	19.5	26	26.4					30.4	30.3	27.3	26.9	21.1	24.6	28.1	32.7	26.6	20.5	28.1	19.3
33	22.2	24.1	22.5	23.9	27.2	20.9	26.7	27.2					32.1	32.3	29.9	30.2	22.1	27.1	30.5	35	28.5	23.6	30.9	20.8
44	22.1	24.5	22.6	23.9	27.7	21.2	26.6	28					33.8	35.1	30.2	31.4	23.4	29.6	33	37.9	31.1	25	32.7	22.2
51	22.4	24.9	23.6	25.7	28	21.6	27.5	28.8					36.5	37.9	31.9	35.4	24.6	30.4	34.1	39.4	31.3	26.4	33.7	23.1
70	22.7	24.9	23.4	25.7	27.5	22.7	28.4	30.2					36.8	39	33.1	38	26.9	33	37.5	43.5	32.3	28.3	36.1	24.9

## Sheet: Fig 3B
C57 chow	C57 HFD	TNFa KO Chow	TNFa KO HFD
30.7339	65.0735	12.3762	37.3134
23.0241	48.1818	16.3551	45.5224
39.726	63.7555	10.9005	25.8555
12.4528	68.75	15.2466	68.8889
8.13953	73.8938	14.1079	37.2449
9.54357	47.0588	29.7143	59.4203
8.30189	29.9213	12.253	56.9038
4.56274	61.7978	19.3676	71.9368
14.2857	49.3562		35.1464
18.1467	90.708		67.4556
	53.0075		47.9508
			55.625

[truncated: 8 more sheets: Fig 3D, Fig 3E, Fig 3G, Fig 3H, Fig 3I, Fig S1A, Fig S1B, Fig S2A]
